# Supplementary material for: Hammerhead-type FXR agonists induce an enhancer RNA Fincor that ameliorates nonalcoholic steatohepatitis in mice
Source: eLife. 2024 Apr 15;13:RP91438. doi: 10.7554/eLife.91438 (PMC11018349; doi:10.7554/eLife.91438)
Supplement: Figure 3—source data 1. [file elife-91438-fig3-data1.zip]

Archive with 5 entries (4 files):
- Figure 3-source data 1/
- Figure 3-source data 1/.DS_Store
- __MACOSX/Figure 3-source data 1/._.DS_Store
- Figure 3-source data 1/Figure 3-source data 1.pdf
- __MACOSX/Figure 3-source data 1/._Figure 3-source data 1.pdf
