# Supplementary material for: Hammerhead-type FXR agonists induce an enhancer RNA Fincor that ameliorates nonalcoholic steatohepatitis in mice
Source: eLife. 2024 Apr 15;13:RP91438. doi: 10.7554/eLife.91438 (PMC11018349; doi:10.7554/eLife.91438)
Supplement: Figure 5—figure supplement 1—source data 1. [file elife-91438-fig5-figsupp1-data1.zip]

Archive with 3 entries (2 files):
- Figure 5-figure supplement 1-source data 1/
- Figure 5-figure supplement 1-source data 1/Figure 5-figure supplement1-source data 1.tif
- __MACOSX/Figure 5-figure supplement 1-source data 1/._Figure 5-figure supplement1-source data 1.tif
