# Supplementary material for: Hammerhead-type FXR agonists induce an enhancer RNA Fincor that ameliorates nonalcoholic steatohepatitis in mice
Source: eLife. 2024 Apr 15;13:RP91438. doi: 10.7554/eLife.91438 (PMC11018349; doi:10.7554/eLife.91438)
Supplement: Figure 5—figure supplement 1—source data 2. [file elife-91438-fig5-figsupp1-data2.zip]

Archive with 5 entries (4 files):
- Figure 5-figure supplement 1-source data 2/
- Figure 5-figure supplement 1-source data 2/.DS_Store
- __MACOSX/Figure 5-figure supplement 1-source data 2/._.DS_Store
- Figure 5-figure supplement 1-source data 2/Figure 5-figure supplement1-source data 2.pdf
- __MACOSX/Figure 5-figure supplement 1-source data 2/._Figure 5-figure supplement1-source data 2.pdf
